# Supplementary material for: Revealing new pathways for the reaction of Criegee intermediate CH2OO with SO2
Source: Commun Chem. 2024 Jul 13;7:157. doi: 10.1038/s42004-024-01237-9 (PMC11246420; doi:10.1038/s42004-024-01237-9)
Supplement: Supplementary file 3 — Supplementary Data 1 [file 42004_2024_1237_MOESM3_ESM.txt]

Optimized Cartesian coordinates (in angstrom) and energies (in atomic units) obtained on the PES:

reactant: CH2OO + SO2
  -737.41381426044143     
O     -0.38570342   0.54810891  -3.55203762
O     -1.51070899  -0.17055796  -3.54393442
O      0.86552158  -0.12474804   5.98395151
O     -1.61519045  -0.13575538   5.98642934
H      0.70146810  -1.16025640  -3.63342927
H      1.60823716   0.53268436  -3.60556824
S     -0.37804413   0.58771554   5.96523509
C      0.71442015  -0.07719103  -3.60064639

product: CH2O + SO3
  -737.53797271246322     
O     -0.02212074   0.91992697  -4.97622515
O     -0.67391590   1.52520731   4.99813292
O     -0.74200892  -0.93490020   5.00251205
O      1.42255709   0.23619785   5.00404266
H      0.93814663  -0.85346351  -4.99001401
H     -0.92281674  -0.88346564  -5.03810840
S      0.00221195   0.27550021   5.00157728
C     -0.00205338  -0.28500298  -5.00191734

product: HCOOH + SO2
  -737.60207238063253     
O      1.26837858   0.14206940  -3.74827835
O     -0.91323147  -0.42225711  -3.76961896
O      1.33839902  -0.35103568   6.29901185
O     -1.12341605  -0.35886434   6.25629155
H     -0.51501427  -1.30033049  -3.77786195
H     -0.27206150   1.46860797  -3.74278470
S      0.10589453   0.37578691   6.23577959
C      0.11105115   0.44602335  -3.75253903

product: OCH2O + SO2
  -737.44053372677854     
O      0.25653439   0.80019682  -2.89811068
O      2.16673580  -2.29155700   6.03245859
O      1.14617846  -1.45971256   3.94953836
O     -2.18559423   0.15198609  -2.94655773
H     -1.25435672   1.63912314  -3.88527972
H     -1.30349402   1.68782276  -2.04770383
S      2.31842234  -1.68140218   4.74450357
C     -1.14442603   1.15354294  -2.94884856

product: CO2 + H2 + SO2
  -737.66136459213749     
O     -0.46925518  -1.82292473   0.96323380
O      1.38047564  -2.70175085   2.46399486
O     -2.54770338  -1.85351412   0.08180096
O      3.43681916  -1.38570991   3.22074608
H     -1.19327248   5.37868735  -5.03432719
H     -1.39635083   5.79942971  -4.55656375
S      2.30849812  -1.58114440   2.35799053
C     -1.51921104  -1.83307305   0.50312472

TS of the new channel
  -737.39749300189669     
O     -1.38858974   0.45753701  -0.70691662
O      0.11110468   0.59404355  -0.41800371
O      2.46747814  -0.88671728  -0.82885483
O      2.92228244   0.83424243   0.90935643
H     -1.32708686  -0.67248962   0.99785115
H     -3.01192456  -0.44580990   0.09384754
S      2.15982720   0.37355411  -0.21432257
C     -1.93309130  -0.25436030   0.16704261
